# Supplementary material for: Multiple Twin Boundaries in Co-Free Li-Rich Mn-Based Cathodes Constructed by Na-Assisted Sol–Gel Synthesis for Enhanced Electrochemical Performance
Source: Nanomaterials (Basel). 2026 May 27;16(11):674. doi: 10.3390/nano16110674 (PMC13258553; doi:10.3390/nano16110674)
Supplement: Supplementary file 1 [file nanomaterials-16-00674-s001.zip]

Archive with 1 entries (1 files):
- nanomaterials-4297256-supplementary.pdf
